# Supplementary material for: Metabolic Reprogramming in HIV+ CD4+ T-Cells: Implications for Immune Dysfunction and Therapeutic Targets in M. tuberculosis Co-Infection
Source: Metabolites. 2025 Apr 22;15(5):285. doi: 10.3390/metabo15050285 (PMC12112849; doi:10.3390/metabo15050285)
Supplement: Supplementary file 1 [file metabolites-15-00285-s001.zip]

Archive with 1 entries (1 files):
- metabolites-3547410-supplementary.pdf
